# Supplementary material for: Distinctive Serum miRNA Profile in Mouse Models of Striated Muscular Pathologies
Source: PLoS One. 2013 Feb 13;8(2):e55281. doi: 10.1371/journal.pone.0055281 (PMC3572119; doi:10.1371/journal.pone.0055281)
Supplement: Table S2 — Cq raw data Exiqon screen. (XLSX) [file pone.0055281.s003.xlsx]

## Sheet: Exiqon raw CT
miRNA ID	A-Sarco repEx1	A-Sarco repEx2	A-Sarco repEx3	Bl6 repEx1	Bl6 repEx2	Bl6 repEx3	CV4 repEx1	CV4 repEx2	CV4 repEx3	G-Sarco repEx1	G-Sarco repEx2	G-Sarco repEx3	H222P -/- repEx1	H222P -/- repEx2	H222P -/- repEx3	H222P wt repEx1	H222P wt repEx2	H222P wt repEx3	Mybpc3 ki repEx1	Mybpc3 ki repEx2	Mybpc3 ki repEx3	Mybpc3 wt repEx1	Mybpc3 wt repEx2	Mybpc3 wt repEx3
UniSp6 CP	15.825	15.79	15.72	16.135	15.605	15.655	15.105	15.555	15.6	15.53	15.525	15.105	15	15.045	14.92	15.16	15.945	16.905	17.22	16.635	16.745	16.835	16.845	16.68
mmu-miR-133b	17.78	17.64	17.825	22.22	23.735	22.81	17.985	16.99	17.3	17.18	17.265	16.815	25.59	24.62	25.835	24.605	24.605	24.55	26.29	25.28	26.055	25.775	25.095	25.055
mmu-miR-451	18.115	17.815	18.135	18.55	19.785	18.715	19.855	19.335	19.32	19.45	19.63	19.065	19.905	19.31	20.07	19.52	19.045	19.93	21.325	20.36	20.765	17.885	18.205	17.705
mmu-miR-133a	19.0025	18.72	19.2375	23.0175	24.8575	23.42	19.0625	18.3975	18.56	18.2425	18.72	17.85	26.54	25.625	26.635	25.285	25.555	25.52	27.365	26.4975	27.4375	27.0525	26.4425	26.1975
mmu-miR-1	20.335	20.505	20.27	24.58	25.435	26.1	21.26	21.835	20.72	21.735	20.33	20.45	27.48	26.105	27.935	25.825	27.695	25.935	27.395	28.845	27.295	27.805	26.82	27.55
mmu-miR-223	20.81	20.715	20.97	20.885	22.49	21.34	21.61	20.81	21.02	20.765	20.89	20.455	21.83	21.115	22.09	21.275	21.28	20.96	21.695	21.265	21.835	21.65	20.925	20.925
mmu-miR-23a	21.44	21.235	21.535	21.76	23.505	22.125	21.62	20.69	20.995	21.025	21.105	20.47	23.21	22.44	23.585	22.93	23.205	23.4	23.94	23.275	24.055	24.01	23.195	23.355
UniSp3 IPC	22.05	21.93	21.89	22.91	21.92	21.875	21.495	21.6	21.605	22.005	21.9	21.47	21.395	21.35	21.45	21.545	22.45	23.015	23.1	22.78	22.525	22.96	22.85	22.91
RNU5G	22.295	22.28	22.19	24.87	23.64	22.585	25.51	26.115	23.095	23.115	23.195	22.935	24.77	24.585	24.825	24.51	24.42	24.26	24.035	23.575	24.615	24.59	24.065	23.9
mmu-miR-145	22.515	22.465	22.815	22.72	24.565	22.915	24.21	23.28	23.545	22.12	22.695	21.94	25.245	24.6	25.71	25.725	25.635	25.495	24.785	24.145	25.295	25.835	25.225	24.89
mmu-miR-125b-5p	22.84	22.99	23.27	23.13	24.195	22.985	24.22	23.47	23.615	23.285	23.23	22.915	25.86	25.06	26.395	25.48	25.75	25.27	25.015	24.93	25.85	26.09	24.97	25.115
mmu-miR-19b	22.935	22.45	23.275	23.145	24.865	23.45	24.255	23.015	23.48	22.895	22.945	22.415	24.065	23.315	24.705	23.885	23.62	23.405	25.1	24.41	24.665	24.17	23.65	23.42
mmu-miR-378	22.9525	22.4875	23.15	25.31	27.025	25.7025	22.93	22.015	22.2125	22.01	22.45	21.5725	27.2325	26.415	27.43	26.8575	27.14	27.1525	28.1675	27.245	28.0825	27.455	27.1025	26.91
mmu-miR-143	23.105	22.685	23.06	23.635	25.22	23.98	25.42	24.175	24.525	23.645	23.68	22.955	26.6	25.795	26.995	26.575	26.57	26.61	26.63	25.9	26.41	26.79	26.405	26.265
mmu-miR-21	23.15	23.135	23.49	23.92	25.41	23.745	23.465	22.775	23.265	23.805	23.495	22.165	24.05	23.3	24.575	24.1	24.305	25.605	26.445	24.485	25.565	24.285	24.775	24.135
mmu-let-7g	23.28	23.085	23.54	23.225	24.855	23.545	24.83	23.75	24.07	23.765	23.765	23.265	25.465	24.66	25.97	24.845	24.925	24.565	25.41	25.195	25.8	25.06	24.17	24.18
mmu-miR-30b	23.3	23	23.31	23.91	25.515	24.205	23.86	22.98	23.325	23.125	23.21	22.39	25.025	24.47	25.465	24.78	25.095	25.54	26.57	25.775	26.445	25.955	25.56	25.35
mmu-miR-30c	23.415	23.405	23.87	23.745	25.435	24.29	24.51	23.535	23.865	23.92	24	23.46	25.845	25.145	26.17	25.2	25.77	26.095	26.505	25.815	26.065	25.815	25.12	25
mmu-miR-16	23.4775	21.4375	23.7	22.4125	25.635	22.145	23.74	22.515	22.6375	22.365	24.47	21.78	22.935	22.4225	23.475	23.2875	22.9375	24.735	25.2375	23.62	25.3875	22.5225	23.3725	22.0275
mmu-miR-22	23.585	23.085	23.57	26.355	27.45	26.055	23.5	22.975	23.395	24.12	23.85	22.8	27.41	26.68	27.88	27.255	27.455	27.85	30.495	28.995	29.945	28.68	28.365	28.045
mmu-miR-709	23.74	23.83	23.86	25.03	26.535	25.65	25.18	24.425	24.395	23.925	24.13	23.805	25.835	24.765	26.125	25.155	25.065	24.715	24.895	24.51	25.18	25.645	25.09	25.275
mmu-miR-29a	24.195	23.625	24.18	24.84	26.035	24.715	24.635	23.895	24.22	24.29	23.785	22.995	26.9	24.565	25.945	25.265	25.22	25.78	27.155	26.575	27.075	26.665	26.615	26.01
mmu-miR-193b	24.285	24.26	24.515	26.02	27.605	26.45	24.23	23.5	23.67	23.53	23.85	23.31	28.745	28.01	29.045	28.635	28.54	28.01	28.77	28.44	29.22	28.865	28.025	28.205
mmu-let-7b	24.485	24.36	24.695	24.555	25.725	25.12	25.78	25.095	25.06	24.915	24.775	24.62	27.035	26.07	30.59	27.77	26.895	26.485	26.81	26.365	26.815	27.025	26.295	26.34
mmu-miR-320	24.975	25.03	25.53	27.155	26.97	25.67	25.78	25.265	25.28	25.145	25.64	24.575	27.04	25.995	27.605	26.265	26.48	26.805	27.655	26.865	27.905	26.535	26.47	26.165
mmu-miR-29c	25.085	25.045	25.43	26.105	27.645	26.055	25.53	24.855	25.255	25.355	25.4	24.085	26.78	25.945	27.945	27.33	27.23	27.69	28.92	27.5	28.715	28.235	28.4	27.405
mmu-miR-149	25.145	25.03	25.33	26.83	28.53	27.105	25.67	24.825	25.04	24.65	25.07	24.58	29.12	28.475	29.37	28.59	28.56	27.98	28.605	28.31	29.18	29.035	28.175	28.29
mmu-miR-142-3p	25.225	24.84	25.13	24.94	26.615	24.895	26.415	25.24	25.645	25.585	25.625	24.94	26.395	25.51	27.135	26.24	26.025	26.1	25.98	25.44	25.835	25.58	25.055	24.595
mmu-miR-192	25.23	24.935	25.225	24.255	25.995	24.89	25.76	24.825	25.14	24.745	24.75	24.175	24.955	24.175	25.475	25.45	25.37	25.075	24.405	23.77	24.15	24.92	24.4	24.2
mmu-miR-125a-5p	25.585	25.67	25.77	25.38	26.69	25.45	26.93	26.375	26.28	26.395	26.18	35.44	28.16	27.16	28.64	27.71	27.775	27.4	27.185	26.94	27.96	27.965	27.05	27.27
mmu-miR-27a	25.59	24.74	25.595	26.1	27.345	26.175	25.735	24.79	25.28	25.05	24.92	24.175	27.13	25.91	27.64	26.855	27.12	28.49	29.1	27.395	29.06	28.38	27.56	27.235
mmu-miR-101b	25.94	25.615	25.795	26.345	27.66	26.765	26.8	26.57	26.03	26.525	25.815	25.58	27.745	26.615	28.085	27.04	27.275	27.015	27.8	27.83	27.505	27.525	26.885	26.85
mmu-miR-199a-3p	25.99	25.605	26.2	25.31	27.16	25.975	27.035	25.97	26.425	26.04	26.115	25.325	27.715	26.965	28.03	27.805	27.895	27.835	28.41	27.79	28.335	28.46	27.955	27.805
mmu-miR-191	26.04	26.035	26.275	26.165	27.505	25.77	25.845	25.685	25.69	25.14	25.375	24.45	26.6	25.725	27.185	25.875	26.12	26.8	27.705	26.64	27.97	26.815	26.84	26.105
mmu-miR-429	26.08	25.97	26.3	25.64	27.46	26.17	28.22	27.22	27.425	26.49	26.415	25.945	29.655	28.755	29.955	30.095	30.275	29.62	29.065	28.775	29.225	29.76	28.935	28.95
mmu-miR-152	26.155	25.865	26.215	25.79	27.575	26.385	27.24	26.115	26.615	25.895	25.905	25.48	28.045	27.285	28.49	27.83	27.945	27.73	28.525	27.905	28.315	28.45	27.84	27.62
mmu-miR-30a	26.17	25.9	26.325	27.85	29.45	27.96	26.565	25.94	26.035	26.11	26.045	25.085	28.83	28.055	29.245	28.825	29.17	29.805	31.11	30.16	30.71	29.87	30.06	29.035
mmu-let-7i	26.19	25.815	26.03	26.225	27.525	26.875	27.09	26.705	26.655	26.825	26.245	26.195	28.25	27.04	28.415	27.26	27.675	27.17	28.595	28.675	28.865	27.7	26.83	26.875
mmu-miR-148a	26.43	26.16	26.465	26.385	27.57	26.625	27.755	26.76	27.115	26.075	26.13	25.23	28.11	27.35	28.535	28.075	28.28	29.165	29.745	28.315	28.89	28.8	28.88	28.265
mmu-miR-195	26.525	26.385	26.695	26.25	27.76	26.395	27.66	26.82	27.115	26.8	26.84	26.17	27.935	27.195	28.395	27.89	28.04	28.1	28.435	27.72	28.03	28.29	28.025	27.705
mmu-miR-122	26.54	26.27	26.515	25.89	25.725	25.47	27.69	27.17	26.94	26.06	25.51	25.065	26.655	25.495	26.745	27.49	27.9	27.77	24.65	24.47	24.87	27.57	25.805	26.42
mmu-miR-200a	26.6	26.125	26.535	25.86	27.6	26.385	28.3	27.25	27.75	26.5	26.525	26.37	29.37	28.68	29.88	30.355	30.14	29.82	29.315	28.865	29.62	29.79	29.2	28.99
mmu-miR-500	26.625	26.39	26.65	27.885	29.21	28.405	27.19	26.655	26.97	27.235	27.085	26.525	29.32	28.61	29.59	29.025	28.91	28.85	30.015	29.17	29.355	29.295	29.055	28.93
mmu-miR-130a	26.715	26.525	26.76	26.69	28.13	27.325	27.505	26.585	26.75	26.64	26.295	25.84	28.475	27.45	28.585	27.1	27.645	27.24	30.09	29.35	29.86	29.215	28.535	28.67
mmu-miR-434-3p	26.75	26.6	26.905	28.18	30.07	28.805	27.55	26.645	26.91	25.275	25.53	24.89	31.475	30.745	31.74	31.065	30.795	30.72	30.445	30.325	30.905	30.795	30.315	30.135
mmu-miR-532-3p	26.835	26.85	27.02	27.79	29.355	28.025	27.555	26.96	27.005	26.61	26.895	26.2	29.71	28.875	29.865	29.435	29.465	29.47	29.61	28.865	29.92	29.36	28.85	28.81
mmu-miR-146a	27.185	26.885	27.435	27.82	29.49	28.325	28.54	27.645	27.85	27.875	27.795	27.185	28.74	27.915	29.095	28.99	29.175	29.035	29.645	28.65	29.14	29.15	28.805	29.105
mmu-miR-151-3p	27.635	27.71	27.865	27.39	29.115	27.81	28.525	27.5	27.745	27.195	27.655	27.085	29.54	28.785	29.79	28.84	28.73	28.53	30.03	29.635	30.52	29.975	29.01	29.225
mmu-miR-206	27.67	27.265	28.315	33.725	34.555	32.2	27.49	27.62	27.58	29.86	29.02	26.805	39.46	38.67	38	40.555	39.25	41.33	41.105	39.225	40.77	40.945	41.165	39.18
mmu-miR-30e*	27.92	27.56	28.06	28.59	30.43	28.855	28.815	28.31	28.21	27.725	27.8	27.13	30.49	29.91	31.025	30.155	30.33	30.28	29.98	29.615	30.255	30.17	29.795	29.355
mmu-miR-30a*	27.985	27.78	28.255	29.015	30.805	29.13	28.815	27.96	28.09	27.825	28.02	27.12	30.645	29.965	31.07	30.645	31.11	30.93	31.46	30.365	31.105	30.91	30.595	30.45
mmu-miR-29b	28.025	27.26	27.96	27.495	29.82	27.935	28.62	27.91	28.62	28.455	28.32	26.905	32.64	28.535	29.35	29.265	29.12	30.295	30.99	29.765	30.61	29.48	30.14	29.33
mmu-miR-26a	28.05	27.955	28.89	27.925	30.385	27.78	29.15	27.865	28.32	29.05	28.92	27.68	30.335	29.63	30.425	30.16	30.345	33.865	33.805	32.085	33.46	34.215	32.615	32.42
mmu-miR-93*	28.095	28.125	28.34	27.94	29.66	28.515	29.03	28.15	28.38	28.09	28.555	28.065	29.77	28.85	30.185	29.37	29.405	28.8	28.94	28.845	29.58	28.76	27.835	28.12
mmu-miR-31	28.14	27.905	28.18	27.905	29.36	28.09	29.695	28.585	28.705	29.115	29.01	28.42	31.84	31.075	32.38	31.505	32.075	31.37	31.735	31.07	31.545	31.755	30.8	31.365
U6 snRNA	28.385	28.33	28.305	28.75	29.48	27.86	29.75	29.965	29.01	28.41	28.65	28.15	31.035	31.045	31.44	30.085	31.605	31.285	30.82	30.085	31.635	31.325	31.205	31.37
mmu-miR-185	28.43	27.32	28.57	28.71	29.845	28.735	28.675	27.835	28.145	28.05	27.84	26.88	29.485	29.47	30.195	29.29	29.685	29.5	31.26	29.735	30.62	29.05	29.715	28.595
mmu-miR-17	28.91	28.465	28.935	29.105	30.695	29.125	29.865	28.665	28.99	28.93	29.195	28.38	29.6	28.88	29.975	29.39	29.245	29.48	30.435	30.025	30.93	29.565	28.935	28.605
mmu-miR-26b	28.915	28.51	29.52	28.96	30.37	29.76	30.305	29.45	29.615	30.08	29.82	29.54	31.045	30.23	31.82	32.965	30.8	31.035	31.505	30.545	30.78	30.49	30.295	29.89
mmu-miR-28*	28.915	28.8575	29.2	29.49	32.5325	29.99	29.8275	28.8575	29.0175	28.8925	29.08	28.5925	31.5675	30.9425	31.97	31.4425	31.46	31.13	30.85	30.6725	31.265	31.4175	30.7325	30.7375
mmu-miR-19a	29.02	28.425	28.99	29.565	30.555	29.265	29.965	28.435	29.18	28.865	29.18	28.215	28.095	27.54	29.685	29.045	30.07	31.065	32.505	30.6	31.15	31.53	30.58	29.04
mmu-miR-30d	29.08	28.455	30.905	29.595	31.46	33.76	29.36	28.825	28.64	28.045	28.46	27.825	30.905	29.975	31.315	31.07	30.73	31.33	32.445	30.955	31.26	31.32	31.63	30.745
mmu-miR-30e	29.2	28.815	29.2	30.38	31.585	30.85	29.855	29.125	29.25	29.655	29.66	29.08	31.875	30.67	32.365	31.585	31.7	32.105	34.89	33.735	35.01	33.625	33.05	32.655
mmu-miR-331-3p	29.585	29.515	29.82	29.71	31.255	29.99	30.55	29.68	30.105	30.11	30.525	29.565	32.085	31.56	32.52	31.675	32.035	32.33	32.105	31.555	32.33	32.07	31.485	31.17
mmu-miR-187	29.705	29.725	30.07	29.205	30.7	29.56	30.225	29.6	29.77	29.16	29.58	28.815	30.815	30.03	31.06	30.685	30.93	30.52	30.765	30.25	31.035	31.28	30.435	30.625
mmu-miR-106a	30.155	30.285	30.37	34.215	31.74	33.155	30.77	32.265	30.545	32.81	29.965	30.35	32.03	29.71	31.53	30.15	32.38	31.105	31.785	33.71	31.89	31.865	30.79	32.055
mmu-miR-872	30.215	30.17	30.4	30.025	31.945	30.4	31.82	30.53	30.755	30.35	30.325	29.9	31.98	31.245	32.495	31.18	31.38	30.87	31.865	32.225	32.625	32.04	31.32	31.375
mmu-miR-106b	30.235	29.87	29.825	36.94	31.915	33.6	31.33	32.52	30.535	34.335	30.615	30.645	32.74	30	32.375	30.85	33.685	32.425	33.83	34.29	32.895	32.525	31.32	31.62
mmu-miR-215	30.36	30.12	30.95	30.395	31.115	29.185	29.95	29.055	30.65	30.04	30.355	28.82	28.53	28.045	29.16	31.485	30.06	31.45	29.685	28.31	29.35	28.945	29.14	28.45
mmu-miR-138	30.46	30.065	30.405	30.79	32.185	31.125	30.85	30.3	30.44	30.115	30.15	29.62	32.125	31.05	32.45	32.01	32.06	32.025	32.42	31.51	32.63	32.245	31.77	31.7
mmu-miR-301b	30.505	30.555	30.78	30.575	31.925	30.85	31.505	30.495	30.635	30.735	30.75	30	31.53	30.98	32.24	30.955	31.065	31.215	32.81	31.685	33.365	31.145	31.02	30.95
mmu-miR-200b	30.59	29.41	30.645	30.225	31.915	30.125	31.305	30.935	30.885	29.96	30.295	28.975	31.935	31.25	32.31	33.04	33.065	33.58	32.995	31.37	32.93	32.64	32.775	31.57
mmu-miR-374	30.925	30.65	30.995	30.74	32.585	31.055	32.77	31.79	31.94	32.01	32.04	31.03	33.155	32.315	33.405	32.325	32.86	32.835	33.895	33.135	33.765	32.81	32.63	31.89
mmu-miR-672	31.675	31.15	31.65	30.705	32.58	31.33	33.45	32.08	32.29	31.575	31.185	31.185	33.995	32.895	33.49	33.235	33.1	32.79	32.91	32.735	34.485	33.625	32.54	33.41
mmu-miR-877	32.105	32.165	32.385	32.7	35.085	33.045	32.75	31.875	32.15	31.76	32.12	31.665	33.985	33.6	34.49	33.735	34.105	33.64	34.34	33.565	34.47	33.64	33.115	33.125
mmu-miR-301a	32.225	32.075	32.325	37.565	34.665	33.05	31.61	32.915	32.345	32.575	32.74	30.145	31.865	31.375	32.715	31.77	32.535	35.295	35.97	33.385	35.105	32.32	34.39	32.475
mmu-miR-31*	32.46	31.885	32.545	33.14	34.485	33.565	33.72	32.265	32.62	33.35	33.575	31.89	35.725	34.645	35.715	35.71	36.345	36.14	35.56	34.52	34.94	35.475	35.375	35.22
mmu-miR-146b	33.075	32.615	32.855	34.255	35.09	34.455	33.19	32.815	32.83	33.525	33.155	32.245	33.25	32.39	34.115	33.625	34.14	35.77	35.815	33.94	35.185	34.36	34.67	33.755
mmu-miR-339-3p	33.1	33.05	33.34	32.905	34.93	33.36	34.065	32.7	32.905	33.38	33.52	32.455	35.35	33.755	35.675	33.97	34.34	34.53	35.635	35.155	35.555	35.045	34.875	35.3
mmu-miR-20b	33.715	34.285	34.73	33.74	36.155	34.25	35.1	33.74	34.4	33.78	33.805	32.97	33.745	32.82	34.535	34.065	33.975	34.815	34.545	33.91	34.375	34.42	33.75	33.205
mmu-miR-203	33.74	33.2	34.49	34.64	35.435	32.895	35.05	33.27	33.46	33.685	33.515	32.03	33.74	34.535	34.105	34.82	34.67	36.09	35.86	34.04	34.865	34.585	35.54	34.13
mmu-miR-466d-3p	33.875	34.405	34.245	34.48	35.675	33.86	35.51	34.41	34.195	33.65	33.97	33.205	34.365	34.34	35.26	34.955	34.55	34.665	35.315	34.92	35.25	35.66	35.37	34.28
mmu-miR-433	34.235	34.04	34.365	34.335	36.42	34.555	34.395	33.79	33.95	32.69	33.035	32.57	37.335	36.495	36.85	36.82	36.77	37.21	36.95	36.285	37.8	36.655	36.825	36.345
mmu-miR-34c*	34.78	34.87	35.215	35.845	38.475	35.445	36.28	34.59	35.13	34.53	34.42	34.005	36.96	36.13	38.66	37.325	36.58	37.3	36.99	36.655	37.025	37.3	37.265	37.29
mmu-miR-153	35.155	35.015	35.64	34.66	36.115	36.59	36.985	35.325	35.845	35.835	35.355	34.505	36.545	34.58	35.73	36.06	35.41	35.505	37.245	36.72	37.06	36.815	36.245	37.035
mmu-miR-135a-1*	36.16	35.415	36.285	36.81	37.95	35.64	36.78	36.865	36.985	36.005	35.78	35.095	40.07	41.35	41.15	37.545	39.305	40.94	38.955	41.62	40.72	37.25	42.41	45
mmu-miR-96	36.335	35.595	35.965	36.05	38.2	35.7	37.555	37.315	38.01	35.985	35.54	34.855	37.835	38.26	39.78	42.55	41.185	42.32	40.74	39.84	39.44	39.13	40.295	38.435
mmu-miR-539-5p	37.005	36.77	37.32	38.95	41.355	39.68	37.835	36.53	36.775	36.59	35.815	34.73	42.755	42.405	43.32	44.6	43.455	45	45	44.245	44.23	44.285	44.345	43.895
mmu-miR-494	38.845	38.975	39.19	41.195	42.31	39.355	39.61	39.095	37.76	37.365	37.955	36.345	41.55	42.82	40.085	41.19	41.44	41.9	45	39.93	43.545	43.665	42.115	40.675
mmu-miR-687	40.535	39.575	39.92	42.275	44.33	44.25	42.74	41.16	41.33	43.46	43.08	44.55	40.2	39.03	42.65	40.75	45	44.72	45	45	45	39.75	45	45
mmu-miR-678	42.59	43.47	40.535	43.58	45	41.14	42.36	37.565	41.26	40.3	38.065	45	45	45	45	41.67	44.055	45	39.94	38.595	43.05		45	43.355
